# Supplementary material for: Influence of dietary habits on depression among patients with rheumatoid arthritis: A cross-sectional study using KURAMA cohort database
Source: PLoS One. 2021 Aug 5;16(8):e0255526. doi: 10.1371/journal.pone.0255526 (PMC8341538; doi:10.1371/journal.pone.0255526)
Supplement: S1 Data — (XLSX) [file pone.0255526.s006.xlsx]

## Sheet: S1 Data
Patient number	Age, years	Disease duration, years	Sex	BMI, kg/m2	HADS depression score	HADS anxiety score	Patients-VAS	DAS28-CRP	RA Stage	HAQ-DI	Biologics use	MTX use, mg/week	Prednisolone use	Staple food breakfast	Staple food lunch	Staple food dinner	Meat	Fish	Tofu	Egg	Milk	Vegetable	Fruits	Fried food	Cake	Juice	Snack food	Sweets	Miso soup	Pickles	Ham	Frozen food	Alcohol	HGB	ALB	CRP
1	49	21	F	18.9	14	8	94	4.6508	4	2.5	1	0	0	6	6	6	3	2	3	3	1	3	2	2	1	3	3	3	6	1	2	3	2	11.1	3.1	1.1
2	60	2	F	22.5	10	8	41	2.8183	3	1.5	0	1	0	6	6	6	4	3	3	5	3	3	5	4	3	4	3	5	2	3	4	4	3			0.1
3	77	4	F	29.1	3	2	3	1.0965	1	0	1	1	1	6	6	6	4	4	4	5	1	7	4	2	3	3	1	4	4	6	2	1	4	13.4	3.9	0.1
4	42	2	F	18.8	0	0	1	0.974	1	0	1	1	0	1	5	5	4	4	3	4	5	4	5	3	4	3	3	3	5	4	3	3	3	12.4	4	0
5	49	21	F	16.7	11	12	67	3.018	3	2.375	0	1	0	5	5	6	4	4	3	3	5	7	4	4	4	4	4	6	3	1	3	6	4	11.1	3.6	0
6	63	5	F	25.7	7	4	4	1.0816	4	0	0	1	0	6	6	6	4	3	4	4	1	5	3	4	2	1	1	2	5	5	3	2	3	14.4	4	0.2
7	62	4	F	20.3	0	0	7	2.5298	1	0.375	1	1	1	6	6	5	4	4	3	4	1	7	6	4	3	4	1	2	4	3	4	3	4	12.4	4.1	1.2
8	59	0	F	23.8	3	4	12	1.128	3	0	0	1	0	5	6	6	4	4	4	5	1	8	5	3	4	3	3	3	6	5	5	3	3	14.2	4	0
9	70	26	F	20.4	5	1	67	3.3959	4	0.875	0	1	0	6	6	6	4	4	5	4	6	7	6	3	3	2	1	2	4	3	4	1	4	12.1	3.9	0.5
10	72	2	F	23.9	6	3	1	1.0083	2	0	1	1	0	6	6	6	3	4	7	6	6	8	6	4	3	2	1	2	5	3	6	5	4	13.7	4	0.1
11	59	3	F	22.4	3	5	3	1.0363	4	0	0	1	0	6	6	4	2	5	5	5	6	6	6	3	5	3	2	5	3	5	5	4	5	13.3	4.3	0.1
12	65	9	F	26.4	1	1	5	1.2795	1	0	1	1	0	6	6	6	3	4	4	4	6	6	4	2	6	3	1	4	4	3	3	3	4	12.3	3.6	1
13	19	1	F	18.2	7	6	2	0.988	2	0	1	1	0	6	6	6	5	3	3	4	2	5	2	5	4	4	3	4	2	2	2	4	3	13.9	4.5	0
14	55	6	F	23.6	12	5	54	2.7664	1	0.875	0	1	0	3	5	1	3	3	4	2	6	6	3	2	5	1	1	1	4	3	3	2	2	11.8	4.1	0.2
15	36	7	F	17.4	4	0	59	1.786	2	0.25	1	0	0	8	8	8	5	6	6	6	6	7	6	6	6	6	6	6	5	6	6	6	6	13.7	4.2	0
16	79	21	F	23.9	8	6	16	1.184	4	0.125	0	0	1	8	5	7	3	3	6	6	6	7	8	3	3	4	2	3	3	3	3	3	4	13.4	4.1	0
17	60	20	F	27.7	5	8	72	3.2091	4	1.375	0	1	0	6	6	6	4	1	5	3	1	4	2	3	3	6	1	1	3	1	2	2	2	14.2	4.4	0.4
18	66	9	F	21.8	5	1	4	1.016	1	0.125	1	1	0	6	6	6	6	6	4	4	6	6	6	4	3	8	1	6	3	3	5	1	4	13.2	4.2	0
19	51	2	F	18.2	5	5	4	1.016	2	0	0	1	0	4	4	6	6	3	1	4	1	6	2	2	6	8	6	6	1	1	1	4	3	11.2	3.7	0
20	44	2	F	20.8	7	1	8	1.1063	4	0	0	1	0	6	6	1	4	3	5	3	6	6	1	5	2	1	1	3	6	2	6	3	3	13.6	3.9	0
21	62	19	F	22.9	11	15	61	2.4401	2	1.75	1	1	1	8	6	6	4	3	3	4	6	7	6	3	6	1	1	1	3	1	4	6	3	12.1	4.1	0
22	41	5	F	24.3	1	4	3	1.842	1	0.125	0	1	0	6	6	6	4	4	4	5	7	7	5	3	3	1	2	2	5	1	5	2	4	11.3	3.6	0.1
23	41	2	F	22.2	6	6	15	1.73	4	0.25	0	1	0	6	6	6	2	3	4	5	3	8	6	2	4	1	1	3	6	7	4	1	4	12.6	4.2	0
24	52	7	F	18	7	2	40	1.916	1	0.375	0	0	1	6	6	6	4	4	4	5	6	6	5	3	4	1	1	5	5	2	3	3	3	12.9	3.8	0
25	78	16	F	18.8	10	5	95	3.2076	2	1.75	0	0	1	3	2	2	1	2	5	5	8	8	8	3	2	2	1	1	4	2	3	1	4	10.2	3	0.6
26	71	6	F	20.1	0	0	17	1.198	2	0	0	0	1	7	4	6	5	4	7	6	6	8	8	4	5	3	4	4	6	4	4	2	4	12.4	4.2	0.1
27	71	4	F	19.4	6	8	24	1.296	2	1.5	1	1	0	6	6	6	4	3	4	4	6	4	4	4	4	4	3	3	4	4	3	4	4	11	4	0
28	60	30	F	19.3	6	3	39	1.5403	4	1	1	0	0	1	6	4	1	3	3	2	6	6	6	2	1	1	1	1	3	1	2	2	3	13	4	0.1
29	64	4	F	24.5	11	9	52	2.0023	4	1.25	1	1	0	6	6	4	3	4	5	3	1	8	1	3	1	1	1	1	5	7	3	3	4	14	3.8	0.1
30	69	18	F	21.3	12	10	77	3.9071	4	1.625	0	0	1	6	6	6	2	2	3	2	6	7	8	2	1	1	1	1	2	2	6	1	2	8.5	3.7	2.5
31	59	22	F	25.4	2	6	38	2.052	3	0.875	1	1	0	6	4	3	4	3	4	3	2	6	6	2	4	2	4	6	4	3	4	3	3	13.1	4.2	0
32	48	6	F	21.5	0	2	51	2.514	1	0.625	0	1	0	6	5	6	4	4	3	3	4	7	6	2	2	1	3	2	3	3	3	2	4	11.7
33	32	2	F	18.4	2	1	2	1.828	1	0.125	0	1	0	6	6	6	3	3	3	3	1	5	3	3	3	3	1	3	3	3	3	3	3	12.9	4.4	0
34	40	8	F	31.7	2	2	12	1.1623	4	0	1	1	0	5	5	6	4	4	3	3	2	6	4	3	4	4	5	5	4	4	4	3	4	12.6	4	0.1
35	72	9	F	22.4	8	7	23	1.282	1	2.25	1	0	1	6	6	6	4	4	4	5	6	5	4	3	5	4	2	4	4	1	3	4	4	11.8	3.9	0
36	57	0	F	21.9	10	13	27	1.8284	2	0.75	0	1	0	6	6	8	4	4	4	3	3	5	3	3	2	2	1	1	4	2	2	2	3	11.7	3.8	0.2
37	67	1	F	18.2	7	4	49	1.646	2	1.5	1	1	0	6	6	6	3	4	4	6	6	7	6	3	3	4	1	3	5	4	6	2	4	11.8	4.2	0
38	40	3	F	20	1	1	50	1.66	2	0	0	1	0	6	6	6	4	4	3	3	6	6	4	3	6	3	1	3	5	1	3	1	4	10.4	4.3	0
39	49	7	F	22.7	9	14	6	1.044	3	0	1	1	0	3	6	2	3	3	3	3	6	4	3	3	3	2	5	4	2	2	3	3	3	12.4	4	0.2
40	67	11	F	16.6	9	7	6	1.044	3	0.5	0	1	0	7	7	6	4	4	3	3	7	7	6	3	2	3	3	3	4	3	3	2	4	12.4	3.7	0.1
41	37	8	F	21.4	17	14	26	2.0051	2	0.875	1	0	0	5	5	6	5	2	4	4	1	6	1	2	2	3	3	3	5	2	2	3	2	11.2	3.9	0
42	59	2	F	22.4	4	5	1	1.254	4	0.25	0	0	0	5	6	6	4	4	4	4	6	6	5	4	4	1	2	7	3	3	4	2	4	13.8	4.2	0
43	72	32	F	21.8	3	3	31	1.865	4	1.5	0	1	0	6	6	6	2	5	5	6	6	6	6	3	3	6	1	3	1	1	1	3	6	11.6	4.2	0.7
44	60	21	F	35.5	4	3	12	2.2343	2	1.5	1	1	0	6	6	6	6	6	6	4	1	6	6	4	3	2	1	2	4	3	4	1	5	14.2	4	0.1
45	51	4	F	22	5	2	3	1.002	2	0.125	1	0	0	6	6	6	4	3	5	4	6	6	6	3	3	3	1	2	4	2	3	2	2	13.2	4	0
46	70	3	F	26.1	3	4	14	1.156	3		1	1	1	6	6	6	6	6	6	6	6	6	6	3	2	4	3	4	6	4	3	3	5	13.8	4.4	0
47	64	7	F	27.4	7	5	51	3.8752	1	1.625	0	1	0	6	3	6	4	3	3	6	5	7	6	3	2	1	3	2	3	1	5	1	3	13.5	4.4	0.1
48	38	4	F	19.4	3	1	0	0.96	1	0	1	0	0	7	6	3	8	7	7	6	6	7	6	3	6	1	3	5	3	1	1	3	3	13.3	4.2	0
49	41	3	F	18.7	4	6	46	1.604	2	0.375	0	1	1	6	6	6	4	4	3	4	7	7	6	3	2	6	1	3	5	2	4	1	3	9.4	3.7	0
50	45	13	F	18.3	12	12	6	1.324	1	0.875	0	1	0	6	6	6	4	4	6	6	7	6	4	4	4	6	4	4	5	2	4	5	3	12.2	3.9	0
51	42	3	F	28.5	11	17	62	1.8936	3	0	0	1	0	6	6	6	4	4	3	3	5	4	1	4	3	6	5	5	5	3	3	4	3	13.4	3.8	0.2
52	55	14	F	20.3	10	7	7	1.618	1	0.375	1	0	0	6	6	6	4	3	3	3	5	5	3	3	3	6	6	4	3	2	4	6	3	12.2	4.5	0
53	44	1	F	21.8	3	1	1	0.974	4	0	0	1	0	6	6	6	4	3	4	3	6	6	5	3	4	3	4	5	4	1	2	2	2	11.5	3.8	0
54	71	34	F	20.9	5	1	36	2.17	4	1.5	1	1	0	6	6	6	4	4	4	6	6	8	7	3	6	1	1	6	6	6	7	6	4	11.5	3.8	0.5
55	62	14	F	21.4	5	3	51	3.0184	1	0.375	0	1	0	6	6	4	4	4	5	3	1	7	6	3	4	6	3	4	3	6	6	5	4	13.9	4.4	0.3
56	67	4	F	21.3	4	5	20	1.2743	2	0.375	1	0	0	6	6	6	4	4	4	4	6	8	4	2	3	2	1	4	4	2	4	2	4	13.9	3.9	0.1
57	64	3	F	18.8	10	5	29	2.4723	2	0.125	0	1	1	6	6	6	4	3	3	4	7	4	5	3	7	8	3	6	4	4	3	2	3	11.1	3.5	0.7
58	61	3	F	19.6	2	2	6	1.0783	2	0	1	0	0	6	6	6	3	3	3	3	6	7	7	3	3	2	3	3	3	2	2	2	3	13.3	3.9	0.1
59	57	3	F	19.5	10	6	7	1.058	1	0	1	1	0	6	6	6	4	4	4	3	6	6	6	3	3	1	1	2	5	3	1	2	4	13.9	4.1	0
60	54	2	F	24.8	2	4	22	1.828	3	0.5	1	1	0	6	6	6	5	4	5	5	6	8	4	3	2	3	6	6	5	6	6	4	4	13.8	4.2	0
61	83	6	F	23.6	3	1	22	1.828	3	1	1	1	0	6	6	6	3	5	4	3	6	7	5	2	3	3	1	2	3	4	1	1	5	13.3	3.9	0
62	67	6	F	15.2	7	3	9	2.3396	4	1.25	0	1	0	6	6	6	4	3	3	4	3	7	5	3	4	3	3	3	2	2	3	2	3
63	64	3	F	25.2	4	6	9	1.4003	2	0	0	1	0	6	6	6	3	4	4	6	6	8	6	3	6	5	1	3	3	1	3	4	3	13.1	4.2	0.1
64	38	0	F	21.5	4	3	18	1.212	4	0	1	1	0	5	6	6	3	3	3	2	6	4	3	3	3	4	5	5	3	3	3	3	2	13	3.9	0
65	49	11	F	25.9	6	7	1	1.0685	1	0	0	1	0	1	1	8	8	2	5	8	1	5	1	6	1	8	1	5	8	3	5	8	2	14.4	3.7	0.3
66	50	0	F	23.3	5	3	37	1.5123	1		0	1	1	6	6	6	3	3	4	3	6	4	4	3	3	3	3	3	3	3	3	1	3	13	3.9	0.1
67	61	3	F	22.4	8	2	25	1.59	4	0.75	0	1	0	6	6	6	4	4	3	3	5	5	4	3	2	2	2	2	4	7	2	1	4	13.2	4	0
68	60	25	F	20.4	13	4	51	3.2918	3	1.625	1	0	1	6	4	6	3	3	3	4	1	5	4	3	3	2	1	3	4	2	3	3	3	11.9	3.8	1
69	62	6	F	26	10	11	23	1.3476	4	0.625	0	1	0	6	6	3		4	5	3	6	7	7	2	4	1	7	7	1	6	3	3	3	12.9	3.9	0.1
70	45	15	F	19.8	6	2	41	2.326	3	0.375	1	1	0	1	6	4	4	3	4	3	1	5	2	3	3	6	3	6	6	6	4	2	2	14	3.6	0.1
71	59	7	F	23.4	0	1	5	1.03	1	0	0	1	1	6	6	6	4	4	4	4	6	7	6	2	4	2	4	1	3	6	3	2	4	12.5	4.1	0
72	68	7	F	21.4	15	15	31	1.394	3	0	1	0	1	1	1	4	1	1	4	1	8	8	8	1	7	1	1	6	5	1	1	1	1	10.4	3.7	0.7
73	61	11	F	14.9	8	3	70	3.1279	4	1.5	1	0	1	5	7	7	4	4	3	4	1	7	6	2	6	1	2	3	3	6	3	2	4	11.2	3.9	0
74	47	28	F	21	3	1	48	2.2263	4	0	0	1	0	6	6	6	6	4	3	3	6	6	3	4	3	1	1	3	3	1	2	2	4	12.2	4.4	0.1
75	70	15	F	21.2	5	2	61	4.1932	4	2.375	1	1	0	5	1	5	3	3	3	2	1	7	7	2	2	1	1	1	4	3	1	1	4	11.9	3	0.6
76	67	25	F	24.8	8	11	16	1.8651	1	0.75	0	1	1	6	6	6	4	3	6	3	3	6	6	4	3	1	3	4	3	7	4	4	3	13.8	3.7	0.4
77	74	5	F	21.6	2	1	0	0.9943	1	0	0	1	0	6	6	6	4	3	3	6	6	6	6	3	3	6	3	2	3	4	3	6	3	13	4.2	0.1
78	47	5	F	22.4	8	7	71	1.954	3	0.625	1	1	0	6	6	6	4	2	4	4	6	6	1	2	2	2	3	2	5	1	3	2	1	12.6	3.6	0
79	44	7	F	22	1	0	3	1.282	4	0	1	1	0	6	6	6	4	3	3	4	8	4	6	4	2	8	4	3	3	4	3	4	3	13.1	4.5	0
80	62	37	F	23.3	19	12	19	1.2603	2	0.5	0	1	0	6	6	6	5	3	3	3	6	7	6	3	6	4	3	7	4	1	3	2	3	13.9	4	0.1
81	48	10	F	22.4	14	16	77	3.4723	3	1	0	1	1	6	6	6	5	4	4	4	6	6	6	3	6	6	4	6	6	2	3	2	4	13	4.1	0.1
82	62	34	F	21.8	8	3	6	1.6383	1	0	0	0	0	1	6	6	3	4	3	3	3	6	4	2	2	2	1	2	4	5	3	2	3	12.4	4.3	0.1
83	51	2	F	20.5	3	6	1	0.974	1	0	0	1	0	6	6	6	4	4	3	4	6	6	6	3	3	1	2	3	3	3	4	3	4	12.9	4.2	0
84	51	4	F	14.7	11	13	13	1.142	1	0.125	1	0	0	6	5	5	5	4	4	4	6	7	6	4	6	2	3	5	5	1	3	4	4	12.3	4.1	0
85	21	2	F	20.9	2	3	3	1.002	4	0	0	1	0	3	6	5	2	3	3	4	3	4	1	2	2	2	1	1	3	1	1	4	4	12.5	4.5	0
86	74	40	F	19.1	9	6	37	1.5436	3	2.25	0	0	0	5	5	6	3	5	4	3	6	8	6	2	6	1	1	3	1	1	2	1	4	11.3	3.9	0.2
87	79	14	F	25.9	3	3	15	2.0443	2	0.375	1	1	0	8	8	8	3	3	2	8	4	8	8	2	4	2	1	4	4	4	3	1	4	9.9	3.3	0.1
88	60	4	F	20.3	4	0	19	1.711	3	0	1	1	0	6	3	3	3	3	3	3	1	7	6	2	3	3	1	2	2	5	3	2	3	14.8	4.6	0
89	50	10	F	22.7	2	1	11	1.7083	4	0	0	1	0	6	6	6	4	4	4	4	8	4	4	3	3	4	2	4	4	3	3	5	4	14.4	3.9	0.1
90	69	27	F	24.7	6	2	58	2.7099	2	1.625	0	1	0	8	8	8	4	4	3	3	2	7	5	3	2	1	1	2	6	7	3	1	4	11.7	3.7	0.5
91	83	7	F	24.6	7	2	51	1.7396	4		0	1	1	6	6	6	2	4	4	4	6	6	2	6	4	2	1	3	3	7	5	4	6	13.5	4	0.1
92	73	30	F	20.2	11	8	44	2.136	4	1.5	1	0	0	6	6	6	2	3	3	1	1	1	1	1	1	2	1	8	1	3	4	1	3	12.4	4.2	0
93	46	20	F	21.5	2	1	5	1.03	1	0.125	1	1	0	6	6	6	4	4	4	5	5	6	3	2	2	6	4	3	4	4	4	3	4	13.8	4.2	0
94	70	2	F	23.8	1	1	25	1.31	4	0.125	1	0	0	3	6	6	3	6	4	3	6	8	6	2	6	1	1	3	3	1	1	2	6	14.4	4	0.1
95	73	32	F	28	8	8	9	1.2552	4	0.125	1	1	1	6	6	6	6	7	6	6	6	7	7	6	6	3	1	5	6	7	5	2	6	12.9	4.1	0.5
96	69	18	F	17.4	6	5	47	2.8403	4	0.875	1	0	0	6	6	6	3	3	4	3	6	4	6	3	4	3	4	4	4	1	3	3	3	11.7	4	0.1
97	71	12	F	19.5	4	3	59	3.1862	4	0.75	0	1	0	6	6	6	6	7	8	8	8	8	8	5	4	6	5	4	6	8	4	3	3	9.4	3.7	0.1
98	79	49	F	24.5	8	11	53	2.262	1	0.5	0	0	1	6	6	6	4	4	3	5	5	5	3	4	2	4	4	3	5	7	5	4	5	13.6	4	0.1
99	45	4	F	19.7	3	5	26	1.324	3	0	1	1	0	4	5	5	4	3	2	4	4	8	4	1	2	5	1	1	6	1	4	3	3	12.8	4	0
100	67	15	F	25.8	8	11	15	1.2043	2	0.875	1	1	0	6	6	6	3	5	4	3	1	7	7	4	3	6	3	3	4	7	3	1	6	13.6	4.5	0.1
101	71	30	F	25	7	3	1	1.0083	4	0.375	0	0	0	6	6	6	1	3	3	3	1	4	4	3	2	1	6	3	4	7	2	3	3	12.9	4.4	0
102	75	36	F	18.6	5	5	14	1.8518	1	1.125	0	1	1	6	6	6	4	4	4	5	5	6	6	3	3	2	2	2	6	4	4	4	4	11.9	3.7	0.5
103	66	2	F	22.7	2	3	0	1.8343	4	0	1	1	0	1	6	6	4	5	5	6	6	8	7	3	2	4	3	3	2	1	4	4	5	13.2	3.8	0
104	82	54	F	19.5	4	6	22	1.3336	4		1	1	0	6	6	6	3	4	5	4	5	7	6	3	4	3	1	1	4	3	3	6	6	11.7	3.2	0.2
105	76	21	F	20.7	1	1	16	1.2183	4	0.375	0	1	1	6	6	6	3	4	4	3	3	5	6	3	4	1	3	3	6	6	3	1	3	12.3	3.8	0.1
106	84	14	F	16.3	5	7	6	2.1816	2	1	1	1	1	6	6	6	3	3	4	6	1	5	3	3	2	1	3	2	3	5	3	3	3	12.2	3.5	0.4
107	64	3	F	23.2	4	2	2	1.0223	4	0.125	0	1	0	6	6	6	4	4	5	5	4	6	6	4	3	2	2	2	3	5	3	3	4	13.8	3.9	0.1
108	66	28	F	19.2	2	1	23	1.6565	4	0.75	0	1	1	8	6	6	3	3	4	3	4	4	3	3	3	1	3	1	5	5	3	3	3	12.8	3.7	0.3
109	46	8	F	18.7	8	7	39	3.0266	2	0.375	0	1	0	6	6	6	3	4	5	6	7	8	6	2	2	2	1	3	3	2	2	2	4	12.9	3.6	0.1
110	54	1	F	20.3	0	0	10	1.4143	1	0.125	1	1	0	6	6	4	6	3	5	5	3	7	1	2	3	2	3	1	6	6	6	1	3	11	3.6	0
111	72	14	F	23.5	6	5	10	1.1343	2	0	1	0	0	6	6	6	3	4	4	5	3	8	6	3	6	2	2	5	5	3	3	2	4	13.1	3.5	0.1
112	32	3	F	25.9	3	1	51	1.674	2	0	0	0	1	6	6	6	4	2	3	4	6	6	4	3	4	6	3	4	3	2	4	3	3	13.3	4	0
113	81	3	F	18.7	7	8	52	1.688	2	1	0	0	0	6	6	3	4	4	5	6	6	6	6	2	3	4	1	2	2	2	1	1	3	12.5	4.2	0.1
114	54	2	F	24.2	11	10	52	2.2823	1	1.625	1	1	1	6	6	6	3	3	3	3	4	4	4	3	2	3	3	2	3	8	2	3	3	13.7	3.8	0.1
115	59	2	F	17.4	1	3	0	1.0545	1	0	1	1	0	8	8	8	3	3	3	3	2	3	3	3	4	6	3	3	3	1	2	3	3	13.8	3.9	0.4
116	70	2	F	23.1	11	10	9	1.1203	2	0.875	0	1	0	6	8	8	4	4	5	5	4	8	5	3	4	4	3	3	3	4	3	3	4	13.2	4.2	0.1
117	70	4	F	27.5	10	6	20	1.24	4	0.375	1	1	0	6	4	4	3	4	5	4	4	5	3	2	2	3	1	3	3	4	3	1	5	13.9	4.8	0
118	63	50	F	16.8	6	9	62	1.828	3	1.375	0	1	0	6	6	6	5	3	5	5	6	7	7	3	6	2	1	2	3	6	4	5	2	10.5	3.9	0
119	60	29	F	19.2	10	6	3	1.002	4	0.375	0	1	1	4	6	6	6	1	4	3	1	7	6	4	3	3	2	2	3	6	2	1	1	14.1	4.1	0
120	57	29	F	17.8	5	4	53	3.3691	2	1.25	0	1	0	6	3	6	6	3	3	6	4	7	5	2	6	6	4	6	3	2	6	4	3	13.5	3.7	0.3
121	76	4	F	28	6	0	2	2.4433	2	0.125	1	1	1	6	6	6	4	3	3	2	6	6	6	3	2	1	1	3	6	6	2	2	3
122	72	3	F	21.2	1	0	5	1.0956	1	0	0	0	1	5	5	4	3	5	4	5	1	5	5	5	4	3	1	1	1	1	3	1	4	11.8
123	63	2	F	25.1	4	3	12	1.1623	1	0.5	1	1	0	6	6	6	4	4	5	5	4	8	4	3	3	2	1	3	5	7	4	3	5	12.5	3.8	0.1
124	24	1	F	21.1	4	6	0	0.96	2	0	1	1	0	5	5	6	5	3	3	4	1	5	4	3	3	4	5	5	3	2	2	4	3	13	4.2	0
125	65	8	F	25.2	12	13	70	2.22	3	0.75	1	1	0	6	6	6	4	4	4	4	5	7	5	3	3	1	1	1	2	4	3	2	4	12.8	3.9	0
126	58	22	F	24.6	9	6	2	1.6425	2	1.25	0	1	1	6	5	6	2	2	3	3	6	3	6	2	4	5	6	2	2	1	2	2	3	11.2	3.8	0.3
127	47	11	F	22.4	1	0	7	1.058	3	0.25	1	1	0	5	5	1	4	4	5	3	7	6	1	3	3	1	2	6	1	2	3	3	4	12.5	3.7	0
128	67	4	F	22.6	4	3	20	2.0663	3	0.375	0	1	1	6	6	6	3	5	4	3	6	6	6	3	3	3	3	3	6	2	2	6	5	11.2	4.2	0.1
129	71	17	F	20.7	11	2	3	1.8283	3	0.875	0	0	1	6	6	1	3	3	5	2	1	7	1	1	2	1	1	6	3	1	4	2	2	12.8	3.8	0.1
130	74	7	F	18.9	3	0	63	2.828	2	0.625	0	0	1	6	6	6	3	4	4	5	4	5	5	4	3	1	3	4	3	1	5	4	4	11	3.9	0.5
131	45	5	F	22.1	4	0	38	1.9824	4	0.125	0	1	0	6	6	6	6	6	7	6	6	8	6	4	4	3	6	4	4	3	3	3	6	13.1	3.9	0.3
132	59	5	F	22.3	3	2	10	1.246	4	1.125	1	1	0	6	6	4	4	3	3	4	7	7	6	4	3	3	2	3	1	3	5	7	3	12.8	4.2	0.5
133	66	29	F	29.2	4	1	29	2.6479	4	2.5	1	0	1	6	4	6	4	4	2	3	6	6	6	2	2	2	2	3	3	5	2	1	4	9.9	2.8	3.3
134	54	22	F	21.1	3	0	26	1.6383	4	0.25	0	1	0	6	6	6	4	4	5	3	6	6	6	3	3	6	1	2	3	1	4	1	4	14.4	4.2	0.1
135	70	39	F	23.5	4	2	44	3.5484	4	1.875	0	1	1	6	6	6	4	3	4	5	2	5	5	3	5	3	3	4	3	5	3	3	4	15.2	3.7	0.1
136	69	22	F	22.7	3	5	12	1.4423	2	0.75	1	0	0	6	6	6	3	5	4	3	6	8	6	2	1	1	1	1	6	6	1	3	6	12.7	3.5	0.1
137	59	11	F	22.5	11	4	59	2.9739	4	1.5	1	1	1	6	5	3	2	3	3	2	5	6	6	1	6	1	1	1	4	3	2	2	5	13.6	4.1	0
138	66	17	F	30.9	3	8	64	2.1703	3	1.125	1	1	0	4	6	3	3	6	7	2	1	6	6	3	6	3	6	5	5	2	3	3	6	12.7	4.1	0.1
139	67	70	F	20.1	11	3	12	1.1623	3	0.375	0	1	1	6	4	1	3	3	3	3	6	7	6	4	4	1	3	3	3	3	3	1	3	10.3	3.5	0.1
140	65	9	F	29	5	4	56	3.424	2	0.75	0	1	1	6	6	6	3	4	3	4	6	5	2	3	3	3	3	4	4	4	3	4	3	9.5	3.8	0
141	58	2	F	21	0	0	22	1.5823	3	0.375	0	1	0	6	6	6	4	4	4	4	1	5	5	3	2	1	2	2	5	6	4	2	4	13	3.8	0.1
142	65	17	F	21.8	0	0	2	1.0536	1	0	0	1	1	6	6	6	4	3	6	6	7	7	6	3	6	2	2	4	4	5	4	1	3	13.2	4	2.9
143	81	38	F	21	2	5	73	2.774	4	1.125	0	0	0	6	6	6	5	4	6	6	8	6	7	4	6	6	4	6	5	5	5	3	3	13	4	0
144	77	42	F	23.5	9	2	62	2.4074	1	0.875	0	1	0	6	6	6	4	4	5	5	5	5	5	2	3	4	1	3	5	4	3	3	4	12.4
145	37	4	F	19.2	1	6	3	1.002	4	0.125	1	1	0	6	6	6	4	3	4	5	8	7	4	3	4	4	2	1	6	1	4	1	3	12.8	3.9	0
146	58	7	F	14.8	3	2	20	1.7016	2	0.25	0	1	1	6	6	6	3	4	3	5	4	6	3	3	2	2	4	5	4	6	4	4	4	9.8	3.7	0.2
147	65	2	F	26.7	8	1	10	1.1	1		1	1	1	8	8	8	3	3	4	4	1	8	2	4	5	1	1	1	8	5	4	3	3	13.2	4.1	0
148	67	3	F	23.8	2	0	7	1.058	3	0	1	1	1	5	5	5	4	4	6	5	6	8	6	4	4	4	3	3	4	3	3	4	4	12.8	3.9	0
149	60	15	F	17.6	6	2	40	2.8626	2	0.625	0	1	1	3	6	6	3	3	5	5	3	6	2	3	4	3	6	6	5	3	3	4	4	12.2	3.6	0.2
150	57	2	F	20.6	2	1	11	1.4283	1	0	1	0	1	6	6	4	4	3	3	4	2	8	4	3	6	1	1	6	3	3	2	2	3	13.7	3.8	0.1
151	76	2	F	25.4	7	2	15	1.2043	4	0.375	1	1	0	1	6	6	3	3	3	4	1	3	3	4	6	1	6	7	1	5	5	5	3	10.1	4	0.1
152	66	29	F	22.4	2	2	8	1.072	1	0.625	1	1	0	6	6	5	3	3	3	3	7	8	4	2	4	1	2	2	3	3	3	2	3	12.9	3.9	0
153	72	2	F	20.6	6	5	10	1.1343	1	0.25	0	0	0	6	6	6	5	3	4	2	2	6	2	2	6	1	1	1	3	2	1	2	3	11.8	3.9	0.1
154	67	1	F	19.9	1	0	1	0.974	4	0	1	1	0	6	6	6	4	4	4	3	6	8	6	2	3	2	1	3	4	5	3	2	4	12.4	4.1	0
155	62	13	F	22.4	10	7	55	2.7715	2	1.25	0	1	0	6	6	6	4	4	4	3	1	5	5	3	3	1	1	1	4	3	1	1	4	10.9	3.6	0.7
156	46	3	F	20.6	6	12	61	2.606	1	0	0	1	0	6	6	2	4	2	3	6	7	2	1	2	6	6	1	6	2	2	2	6	4	12.8	4	0
157	55	1	F	18.6	3	5	40	2.7423	4	0.75	1	1	1	6	6	1	5	4	3	3	1	7	3	4	3	1	3	3	1	4	3	4	4	11.9	3.7	0.1
158	66	9	F	18.8	3	5	63	4.9974	2	2.25	1	0	1	6	6	6	5	4	4	4	7	8	5	3	2	1	1	3	4	4	4	3	4
159	45	3	F	21.5	3	5	7	1.0923	4	0	0	1	0	5	4	4	4	4	4	5	2	7	4	2	4	1	1	4	4	5	3	2	4	13.8	4	0
160	63	22	F	24.1	2	4	40	1.6892	4	0.125	0	1	0	6	6	6	3	4	3	3	8	7	8	3	4	2	2	4	3	4	3	3	4	12.5	3.8	0.2
161	38	22	F	19.4	7	9	8	1.072	2	0.75	0	1	0	6	6	6	5	2	3	3	4	6	6	3	4	6	2	5	4	1	2	3	3	9.1	3.9	0
162	41	10	F	18.5	4	5	14	1.156	3	0	1	1	0	5	6	6	6	6	4	4	3	7	4	4	5	3	5	3	2	4	4	2	4	11.6	4.2	0
163	70	20	F	19.2	0	11	19	1.8521	4		0	1	0	6	6	6	3	4	2	3	4	7	8	3	3	2	1	2	2	7	3	1	4	12.5	4.2	0
164	63	44	F	19.3	3	2	4	1.856	3	0.375	0	1	0	6	6	6	4	4	4	3	6	8	8	2	6	2	2	2	4	1	6	4	4	14.6	4.2	0
165	60	31	F	23.8	3	1	24	2.0058	4	0	1	1	0	6	6	6	5	3	4	4	6	8	6	2	2	6	4	5	2	2	3	3	3	12.4	3.8	2.3
166	65	40	F	20.8	1	1	27	2.1643	3	1.5	1	1	0	6	6	6	4	4	5	3	6	7	6	2	4	1	1	4	4	6	3	1	4	13	4.2	0.1
167	72	19	F	24.2	3	1	1	1.0685	4	0	0	1	0	7	6	1	5	3	6	4	6	8	7	3	2	1	1	3	6	6	3	2	3	11.6	4.1	0.3
168	77	19	F	20.4	3	5	71	2.9443	2	0.75	1	1	0	6	6	6	4	4	6	4	8	8	8	4	4	8	4	8	5	4	4	3	4	10.4	3.9	0.1
169	65	6	F	19.5	9	10	28	2.3219	3	0.875	1	0	1	6	6	6	4	4	5	5	6	6	6	4	3	4	4	2	5	4	4	5	4	11.4	3.4	0
170	53	3	F	34	3	6	15	2.2771	3	0.5	1	1	0	6	6	6	7	6	6	6	4	7	3	4	4	1	4	1	4	4	5	7	6	14.2	4.2	0.5
171	33	13	F	22.3	6	7	10	1.1	1	1	1	0	1	6	6	6	4	3	3	5	7	6	3	4	3	4	3	2	5	6	6	6	4	12.4	3.5	0
172	68	3	F	20.7	2	5	51	2.7803	4	0.75	0	1	0	6	6	6	4	5	5	3	6	7	6	2	2	3	1	5	4	1	4	2	4	12.6	3.9	0.1
173	70	10	F	20.2	1	2	6	2.4311	1	0.375	0	1	1	1	5	5	4	4	4	4	3	3	4	3	2	5	3	3	3	1	2	2	3	12.7	4.1	1.4
174	44	3	F	22.1	7	2	30	1.38	2	0.375	1	0	0	1	5	5	4	3	3	3	4	4	4	3	4	3	2	2	1	6	3	2	3	11.4	4.2	0
175	36	3	F	17.6	2	0	9	1.086	2	0.125	1	1	0	6	6	6	5	3	4	2	6	7	3	2	3	2	3	3	4	1	2	2	3	9.3	3.7	0
176	57	2	F	26.1	8	2	1	0.974	2	0.375	0	1	0	5	6	3	4	4	4	3	1	6	2	2	2	1	2	2	3	2	3	3	3	12.6	3.9	0
177	73	4	F	26.4	6	4	20	1.5238	2		0	1	1	6	6	6	4	3	3	3	1	6	4	3	5	1	1	1	5	7	5	2	4	11.8	3.8	1.2
178	36	5	F	28.1	7	11	30	1.38	2	0.125	1	0	0	1	1	1	3	4	3	5	3	6	5	3	2	2	1	2	4	2	3	1	4	13.7	3.7	0
179	71	4	F	19.8	9	4	28	1.352	4	0.25	1	1	0	6	6	6	6	5	4	6	6	7	7	4	3	3	1	6	4	1	1	2	5	11.8	4.1	0
180	76	34	F	17.8	10	6	67	2.7243	2	2.75	0	1	1	6	6	6	4	4	5	5	6	7	6	4	5	5	2	2	4	3	4	4	4	8.7	3.6	0.3
181	43	8	F	17.8	3	8	1	0.974	1	0	0	1	0	6	6	6	4	4	3	3	6	6	4	3	3	4	2	4	4	4	2	3	4	11.1	4	0
182	46	4	F	19.9	3	4	39	1.506	1	0	0	1	0	6	6	6	5	3	4	4	5	7	4	3	4	3	5	3	4	3	3	3	3	10.6	4.2	0
183	42	7	F	23.9	6	6	66	2.075	2	0.75	0	1	0	1	6	1	1	3	1	3	1	6	1	4	3	1	2	4	5	4	2	1	2	12.9	3.7	0.7
184	71	0	F	22.5	2	0	26	1.9183	4	1	1	1	0	4	5	4	2	4	2	4	6	5	6	2	2	1	1	1	2	4	2	3	4	13.4	4.3	0.1
185	70	26	F	22	1	3	1	1.0083	4	0.875	1	1	0	6	6	6	5	4	4	7	6	8	6	4	3	1	1	2	3	6	6	2	4	14.1	3.8	0.1
186	46	24	F	16	11	5	50	2.0555	4	1.625	0	1	1	6	6	6	5	4	5	6	1	6	6	4	2	1	1	1	5	1	3	4	4	10.4	3.2	2
187	70	30	F	19.3	1	2	39	1.902	3	0.5	1	0	0	6	1	6	4	4	7	3	3	7	6	2	6	6	1	4	6	3	2	1	4	13	3.7	0.2
188	69	12	F	23.9	7	4	16	1.184	1	0.75	0	1	0	6	6	6	3	3	4	3	6	6	5	2	6	5	2	6	5	4	2	2	2	12.1	3.7	1
189	75	2	F	17.5	8	6	62	2.4223	4	0.875	0	0	0	6	7	7	3	5	4	4	1	6	6	2	3	1	1	1	6	6	3	1	6	13.1	4.1	0.1
190	62	8	F	20.8	3	5	32	2.48	4	0.125	0	1	0	6	6	6	4	3	4	4	6	6	7	4	4	1	6	6	4	1	2	3	3	11.7	4.1	0
191	70	18	F	25.7	2	6	11	1.7396	3	0.25	0	1	1	6	6	6	4	3	6	4	1	7	7	4	3	6	1	6	6	1	1	2	3
192	62	12	F	18	17	14	42	1.5823	3	0.875	0	1	0	1	2	3	2	2	2	3	6	2	2	2	3	2	2	3	2	1	2	3	2	12.9	3.8	0.1
193	53	23	F	25.9	11	3	10	2.5229	1	0.125	1	1	0	6	6	6	4	4	6	4	6	7	4	4	5	5	5	3	6	3	4	4	4	11.2	3.5	0.1
194	53	1	F	20.2	4	3	3	1.002	4	0.125	0	1	0	6	6	6	5	4	5	5	6	7	5	4	5	3	1	4	5	1	3	2	3	10.2	3.7	0
195	57	20	F	13.6	5	0	16	2.32385	4	0.375	0	0	1	6	6	6	4	4	3	4	1	4	3	3	4	2	5	5	3	1	2	4	4	12.4
196	71	28	F	21.5	3	4	26	3.2284	3	1	0	1	0	6	6	6	3	4	5	4	4	8	7	3	5	3	1	3	5	7	4	4	5	13.5	4.3	0.3
197	56	17	F	20.4	3	6	2	1.4496	2	0.375	0	1	1	6	6	6	4	4	4	4	6	6	6	2	2	1	4	4	5	4	2	1	4	12.4	3.5	0.2
198	67	1	F	22	5	2	11	1.1483	4	0	1	1	0	6	6	6	4	4	4	4	7	6	6	3	3	2	1	4	3	6	2	1	4	12.8	4.1	0.1
199	73	29	F	23.2	3	7	40	2.7423	4	0.125	0	1	0	6	6	6	3	4	6	3	6	8	6	2	4	1	1	1	6	3	2	1	4	14.7	4	0.1
200	72	26	F	17.1	5	1	4	2.696	4	0.25	0	1	1	8	8	8	5	4	3	4	6	8	6	4	4	1	1	5	4	3	2	1	4	13.6	4.1	0
201	67	34	F	23.1	7	8	58	2.612	4		1	1	0	6	6	2	4	3	3	3	4	6	5	3	6	1	1	6	4	2	2	2	2	12	3.7	0
202	62	31	F	19.7	4	5	4	1.296	4	1.375	0	1	0	6	6	6	1	4	5	3	1	6	6	3	3	2	3	6	3	6	3	2	5	11.6	4	0
203	59	19	F	20.9	7	9	23	1.282	1	0.25	1	1	0	7	6	3	2	2	2	5	5	4	2	4	4	1	1	4	1	5	4	3	2	12.4	3.8	0.2
204	46	2	F	20.2	10	5	7	2.2244	2	0	0	1	0	6	6	6	4	4	6	6	1	6	6	3	4	2	3	6	5	4	4	3	3	13.6	3.8	0.7
205	65	2	F	17.2	5	8	11	1.114	4	0.75	1	1	0	6	6	6	4	4	3	5	6	8	6	3	2	1	1	1	6	6	4	1	4	13.2	4.1	0
206	59	22	F	20.7	14	16	73	3.7535	4	1.5	0	1	0	6	6	6	4	3	4	4	4	5	3	4	4	8	7	7	2	4	4	4	3	12.7	4	0.1
207	28	10	F	18.7	4	9	51	2.3285	4	1.25	0	1	0	6	4	3	4	3	6	4	1	6	2	2	2	1	2	8	3	4	4	1	3	11.7	4.1	0.2
208	55	26	F	20.9	4	2	19	2.1003	3	0.25	0	1	0	6	6	6	4	4	4	4	3	6	3	4	3	3	4	4	5	3	3	3	4	12.1	4.3	0.1
209	59	2	F	31	4	4	74	2.5454	4	1.5	0	0	1	6	6	6	5	4	5	4	4	5	5	4	5	3	4	3	6	1	5	4	4	12.3	3.3	3.6
210	70	19	F	24.3	2	4	3	1.8789	1	1	1	1	0	6	3	6	3	4	4	3	6	6	6	3	3	2	2	2	4	3	2	2	4	13.4	3.9	0.2
211	69	9	F	24.8	6	6	13	1.142	4	0	0	0	0	6	6	6	4	4	4	3	6	7	6	2	1	6	1	2	6	2	2	2	4	14.1	4.5	0
212	49	21	F	19.8	5	1	11	1.114	2	0.5	1	1	0	6	6	6	5	4	4	4	1	6	4	2	3	3	2	6	3	4	3	2	3	14.1	4.1	0
213	76	6	F	18.5	7	5	25	1.3443	4	0.25	0	0	0	6	6	6	4	4	3	4	6	6	7	3	2	5	1	3	2	1	3	1	4	14.7	3.9	0.1
214	65	21	F	15.9	2	1	8	1.5891	2	0.5	1	1	0	6	6	6	4	4	7	4	1	8	8	2	5	3	1	2	3	4	3	2	4	11.8	4.1	0.4
215	73	15	F	25.9	7	2	84	3.4203	1	1.25	1	1	1	7	4	1	3	3	4	3	4	4	4	3	3	4	4	3	3	4	3	3	4	13	4	0.1
216	61	2	F	18	3	1	1	0.974	4	0	1	1	0	6	6	6	5	4	5	4	5	8	7	4	6	1	1	2	4	6	5	4	4	13.1	4.2	0
217	69	17	F	24.3	0	0	1	1.0083	4	0	0	1	0	6	6	6	3	4	3	3	7	6	6	3	3	5	5	5	4	7	3	1	4	12.2	4.3	0.1
218	83	12	F	26	5	3	80	2.64	4	1.25	1	0	0	6	6	4	4	4	6	3	6	7	6	3	4	6	3	6	3	3	3	1	4	12.2	3.5	0.1
219	60	23	F	18	5	6	57	3.1443	4	1	1	1	1	8	8	8	4	5	5	5	2	8	3	3	6	3	2	2	5	6	4	4	5	12.7	4	0.1
220	67	31	F	22.8	3	2	51	2.7897	4	1.75	0	1	0	6	6	6	4	4	6	6	6	8	3	2	1	1	1	2	2	1	1	1	5	12.4	3.5	2.3
221	78	10	F	21.8	1	7	50	1.6943	4	1.125	0	1	0	8	8	8	6	6	6	6	6	8	6	6	6	1	3	3	6	7	6	1	6	13	4	0.3
222	69	41	F	26.6	10	7	45	2.0087	4	2.125	1	0	1	6	6	6	4	4	4	4	6	6	6	4	3	2	3	3	3	4	3	2	4	10.9	3	2.2
223	80	25	F	19.8	4	2	59	3.0666	3	2.75	0	1	0	6	6	6	4	3	3	3	4	4	3	2	2	2	1	4	3	4	3	1	3	11.2	2.9	2.4
224	51	4	F	16.9	1	1	44	3.2379	4	0.25	0	1	0	6	6	6	4	4	4	4	1	6	5	3	3	1	3	3	3	4	4	3	4	13.3	4.3	0.2
225	62	21	F	20.2	4	7	48	2.7091	4	0.625	0	1	1	6	6	6	5	4	4	5	8	8	5	4	6	5	4	4	4	4	4	4	4	13.3	3.5	0.4
226	75	24	F	18.5	1	1	18	2.0863	4	0.625	0	0	0	6	6	6	3	6	5	6	6	7	7	1	3	4	1	3	5	6	5	1	5	12.9	3.6	0.1
227	80	34	F	18.8	13	4	55	2.9156	4	1.375	0	0	0	6	6	6	3	3	4	3	6	4	3	2	2	2	1	4	6	7	2	2	3
228	64	19	F	18.1	6	1	41	3.1913	2	1.875	0	0	1	6	6	6	3	5	5	6	5	6	6	3	3	2	3	3	4	2	3	3	5			2.1
229	71	7	F	19.1	13	10	11	1.114	2	0.25	0	1	0	6	6	6	4	4	7	4	4	8	6	2	3	1	1	3	6	4	1	2	4	12.4	4	0
230	49	5	F	20.5	10	3	4	1.1105	2	1	1	1	0	6	6	6	5	4	5	3	4	7	3	4	6	1	3	6	5	4	3	1	4	4.8	4	0
231	71	17	F	19.7	2	2	30	1.806	4	0.25	1	0	1	6	6	6	4	4	3	4	6	6	6	4	4	3	4	4	4	6	5	4	4
232	57	18	F	21.1	6	4	2	1.1091	3		1	1	0	6	6	1		3	3	6	6	7	6	4	6	1	1	1	1	3	2	4	3	13.1	3.8	0.2
233	60	8	F	24	9	3	31	2.2516	1	0	1	1	0	6	6	5	3	5	5	4	4	5	4	3	4	4	3	4	4	3	4	5	5	12.8	3.4	0.3
234	59	3	F	22.1	5	4	2	1.0223	4	0	0	1	0	6	6	6	3	3	3	3	4	7	3	3	3	2	2	2	5	6	3	3	3	13.4	4.2	0
235	74	7	F	20.1	13	10	44	2.4125	1	1.125	1	0	1	6	6	6	4	4	3	3	7	7	7	1	1	1	1	2	4	4	1	3	4	10.8	3.1	2.4
236	41	2	F	22	8	2	21	1.254	4	0	0	1	0	6	6	6	3	3	3	4	6	4	4	3	3	2	6	5	3	3	3	3	3	12.5	4.1	0
237	73	3	F	20.3	4	7	60	2.4545	4	0.75	0	0	1	6	6	6	4	4	4	5	6	7	6	3	6	4	1	1	4	3	2	1	4	11.8	4	0.1
238	63	44	F	19.4	1	7	22	1.828	4	0.625	1	1	0	6	6	6	3	2	3	3	6	6	6	3	3	1	4	3	2	3	4	2	3	14.2	4.1	0
239	76	35	F	26.7	4	5	70	2.4016	2	1.625	0	1	1	6	6	6	4	4	3	3	6	6	6	2	5	6	2	6	3	6	3	1	3	10.5	3.4	0.2
240	57	7	F	25.8	3	4	20	1.6355	2	0.75	1	0	1	6	6	6	4	3	3	2	1	6	4	3	3	3	2	2	4	7	3	1	3	13.4	3.6	2
241	79	6	F	22.8	2	9	4	1.36	2	0.5	0	0	0	8	7	7	5	6	7	6	6	8	7	3	6	6	2	4	6	3	4	4	6	9.8	3.4	1.6
242	81	4	F	23	7	4	15	2.0452	4		1	0	0	7	4	3	3	4	3	6	7	4	4	4	3	3	3	4	2	3	3	3	5	9.5	3.4	0.2
243	73	6	F	24.3	2	2	48	2.2396	1		0	1	0	7	6	7	4	6	6	2	6	7	6	4	6	6	6	6	7	2	4	1	6	13.4	4.2	0.2
244	73	9	F	22.6	5	5	33	1.4876	3	0.875	0	1	0	6	6	6	4	5	3	5	6	7	6	3	3	2	2	3	3	3	3	2	7	13.2	4	0.3
245	59	23	F	22.9	12	7	58	2.8783	1	0.625	1	1	0	6	6	2	3	3	4	3	5	6	3	3	2	3	4	3	5	3	3	2	3	12.8	3.3	0.2
246	45	2	F	28.3	7	4	47	2.5236	3	0	1	1	0	4	5	4	4	4	4	4	6	7	5	3	2	2	1	1	3	1	4	4	4	11.9	4.2	0.2
247	67	15	F	31.3	8	3	3	1.0363	4	0	0	0	0	6	5	5	3	4	2	4	1	6	6	3	3	3	2	3	5	6	3	3	4
248	44	9	F	18	1	1	55	3.198	4	0	0	0	1	6	6	6	4	4	4	4	2	7	6	3	3	2	3	6	6	5	3	2	4	12.2	3.7	0.7
249	41	14	F	30.7	9	4	13	2.847	2	1	1	0	0	5	5	5	3	3	4	5	7	6	3	3	4	1	1	3	3	1	2	2	3	14.1	3.8	0.4
250	70	4	F	22.9	15	9	95	3.1643	3	1.5	0	1	1	6	6	6	3	6	6	3	6	8	7	1	3	6	1	3	6	1	6	3	6	12.1	3.9	0.8
251	73	18	F	15.9	9	7	90	3.0166	4		0	1	1	6	6	6	4	4	4	4	2	5	4	3	5	4	3	2	4	2	3	4	4	9.7	2.6	3.2
252	50	8	F	18.9	5	2	5	1.59	1	0	1	1	1	8	8	8	3	4	6	4	3	7	6	5	3	3	2	3	6	1	2	3	5	12.1	3.7	0
253	45	1	F	21.6	3	0	7	1.618	2	0	0	1	0	6	6	6	4	3	3	3	3	5	1	3	6	6	4	4	2	2	2	3	3	8.6	4	0
254	50	3	F	26.4	3	3	7	1.9636	4	0.125	1	1	0	6	6	4	4	3	5	6	6	8	4	3	6	1	1	3	4	2	5	3	3	8.8	3.7	0.2
255	66	16	F	27.9	5	5	3	1.002	4	0	1	1	0	6	6	6	4	4	4	5	3	5	3	3	2	3	1	2	4	5	2	1	4	12.9	3.9	0.3
256	66	35	F	22.8	2	4	21	1.814	2	0.625	0	1	0	6	6	3	4	4	5	4	6	7	6	3	4	1	3	4	6	6	3	2	4	12.6	3.7	0.1
257	37	13	F	30.6	4	18	44	1.767	1	1.375	1	0	1	3	5	5	3	3	3	4	5	5	5	2	3	3	3	3	3	3	2	2	2	13.1	4.2	0.8
258	45	3	F	27.1	13	19	10	1.1	4	0.5	1	0	0	1	6	5	4	4	4	5	6	8	6	3	5	1	1	5	5	5	3	4	5	13.4	3.8	0
259	39	5	F	19.8	7	2	55	2.1007	3	1.125	1	1	0	6	6	6	4	4	4	5	4	7	6	3	3	2	2	2	6	3	4	2	4	10.3	3.8	1.8
260	65	16	F	20.4	14	7	6	1.044	4	0.375	1	0	0	6	6	6	4	4	5	6	6	8	6	4	6	2	1	6	6	7	4	2	4	14.8	4.5	0
261	84	34	F	18.1	6	3	48	1.9463	2	0.875	0	0	0	6	6	6	4	4	4	4	6	6	5	3	4	1	1	4	6	4	4	2	4	10.9	3.6	0.1
262	70	2	F	26.9	3	2	4	1.1852	2	0	1	1	0	8	8	8	3	6	6	3	5	6	6	3	5	6	2	4	3	5	4	5	5	14.1	4	0.9
263	59	32	F	25	2	0	8	1.1063	4	0	0	1	0	6	6	6	7	7	7	7	2	8	8	6	6	4	2	2	5	3	4	1	7	14.2	4.4	0.1
264	74	25	F	22	5	3	14	1.2216	4	0.625	1	0	0	1	6	6	3	4	3	3	6	7	6	3	2	2	2	3	2	4	2	2	2	12.2	4.1	0.1
265	65	4	F	20.5	9	4	75	3.615	2	1.875	0	1	1	1	4	6	2	4	6	3	1	6	4	2	2	1	1	2	3	6	1	1	2	12.8	3.9	0
266	67	65	F	22.3	4	5	4	1.016	2	0.375	1	1	0	6	6	6	3	3	3	3	4	6	6	3	4	2	3	6	3	4	3	2	3	12.3	4	0
267	76	18	F	20.7	4	7	19	2.3031		2	0	0	0	8	8	8	3	7	6	4	1	8	8	2	3	8	1	4	8	8	8	8	7	10.3	3.2	2.3
